# Supplementary material for: A knowledge graph algorithm enabled deep recommendation system
Source: PeerJ Comput Sci. 2024 Jul 30;10:e2010. doi: 10.7717/peerj-cs.2010 (PMC11323135; doi:10.7717/peerj-cs.2010)
Supplement: Supplemental Information 1 — From Figures 10 to 11, it can be seen that in the comparison experiments of four target learners, the MAE and RMSE values of the given Deep Recommendation System Based on Knowledge Graph algorithm designed in this study are lower than all other classical algorithms in addition, so the accuracy rate of this algorithm basically meets the requirements. Also, during this experiment, it was found that the present algorithm is more stable than the neural network, which indicates that this study is reasonable in using the neural network based on particle swarm optimization improvement. [file peerj-cs-10-2010-s001.php]

import numpy as np
from mlfromscratch.utils import make_diagonal, normalize

# Optimizers for models that use gradient based methods for finding the 
# weights that minimizes the loss.
# A great resource for understanding these methods: 
# http://sebastianruder.com/optimizing-gradient-descent/index.html

class StochasticGradientDescent():
    def __init__(self, learning_rate=0.01, momentum=0):
        self.learning_rate = learning_rate 
        self.momentum = momentum
        self.w_updt = None

    def update(self, w, grad_wrt_w):
        # If not initialized
        if self.w_updt is None:
            self.w_updt = np.zeros(np.shape(w))
        # Use momentum if set
        self.w_updt = self.momentum * self.w_updt + (1 - self.momentum) * grad_wrt_w
        # Move against the gradient to minimize loss
        return w - self.learning_rate * self.w_updt

class NesterovAcceleratedGradient():
    def __init__(self, learning_rate=0.001, momentum=0.4):
        self.learning_rate = learning_rate 
        self.momentum = momentum
        self.w_updt = np.array([])

    def update(self, w, grad_func):
        # Calculate the gradient of the loss a bit further down the slope from w
        approx_future_grad = np.clip(grad_func(w - self.momentum * self.w_updt), -1, 1)
        # Initialize on first update
        if not self.w_updt.any():
            self.w_updt = np.zeros(np.shape(w))

        self.w_updt = self.momentum * self.w_updt + self.learning_rate * approx_future_grad
        # Move against the gradient to minimize loss
        return w - self.w_updt

class Adagrad():
    def __init__(self, learning_rate=0.01):
        self.learning_rate = learning_rate
        self.G = None # Sum of squares of the gradients
        self.eps = 1e-8

    def update(self, w, grad_wrt_w):
        # If not initialized
        if self.G is None:
            self.G = np.zeros(np.shape(w))
        # Add the square of the gradient of the loss function at w
        self.G += np.power(grad_wrt_w, 2)
        # Adaptive gradient with higher learning rate for sparse data
        return w - self.learning_rate * grad_wrt_w / np.sqrt(self.G + self.eps)

class Adadelta():
    def __init__(self, rho=0.95, eps=1e-6):
        self.E_w_updt = None # Running average of squared parameter updates
        self.E_grad = None   # Running average of the squared gradient of w
        self.w_updt = None   # Parameter update
        self.eps = eps
        self.rho = rho

    def update(self, w, grad_wrt_w):
        # If not initialized
        if self.w_updt is None:
            self.w_updt = np.zeros(np.shape(w))
            self.E_w_updt = np.zeros(np.shape(w))
            self.E_grad = np.zeros(np.shape(grad_wrt_w))

        # Update average of gradients at w
        self.E_grad = self.rho * self.E_grad + (1 - self.rho) * np.power(grad_wrt_w, 2)
        
        RMS_delta_w = np.sqrt(self.E_w_updt + self.eps)
        RMS_grad = np.sqrt(self.E_grad + self.eps)

        # Adaptive learning rate
        adaptive_lr = RMS_delta_w / RMS_grad

        # Calculate the update
        self.w_updt = adaptive_lr * grad_wrt_w

        # Update the running average of w updates
        self.E_w_updt = self.rho * self.E_w_updt + (1 - self.rho) * np.power(self.w_updt, 2)

        return w - self.w_updt

class RMSprop():
    def __init__(self, learning_rate=0.01, rho=0.9):
        self.learning_rate = learning_rate
        self.Eg = None # Running average of the square gradients at w
        self.eps = 1e-8
        self.rho = rho

    def update(self, w, grad_wrt_w):
        # If not initialized
        if self.Eg is None:
            self.Eg = np.zeros(np.shape(grad_wrt_w))

        self.Eg = self.rho * self.Eg + (1 - self.rho) * np.power(grad_wrt_w, 2)

        # Divide the learning rate for a weight by a running average of the magnitudes of recent
        # gradients for that weight
        return w - self.learning_rate *  grad_wrt_w / np.sqrt(self.Eg + self.eps)

class Adam():
    def __init__(self, learning_rate=0.001, b1=0.9, b2=0.999):
        self.learning_rate = learning_rate
        self.eps = 1e-8
        self.m = None
        self.v = None
        # Decay rates
        self.b1 = b1
        self.b2 = b2

    def update(self, w, grad_wrt_w):
        # If not initialized
        if self.m is None:
            self.m = np.zeros(np.shape(grad_wrt_w))
            self.v = np.zeros(np.shape(grad_wrt_w))
        
        self.m = self.b1 * self.m + (1 - self.b1) * grad_wrt_w
        self.v = self.b2 * self.v + (1 - self.b2) * np.power(grad_wrt_w, 2)

        m_hat = self.m / (1 - self.b1)
        v_hat = self.v / (1 - self.b2)

        self.w_updt = self.learning_rate * m_hat / (np.sqrt(v_hat) + self.eps)

        return w - self.w_updt
        
        def make_diagonal(x):
    """ Converts a vector into an diagonal matrix """
    m = np.zeros((len(x), len(x)))
    for i in range(len(m[0])):
        m[i, i] = x[i]
    return m
    
    
    def normalize(X, axis=-1, order=2):
    """ Normalize the dataset X """
    l2 = np.atleast_1d(np.linalg.norm(X, order, axis))
    l2[l2 == 0] = 1
    return X / np.expand_dims(l2, axis)
